# Supplementary material for: Sodium Fumarate Enhances the Antimicrobial Efficacy of a Commercial Acidic Disinfectant Against Listeria monocytogenes, Escherichia coli and Salmonella Typhimurium Inoculated on Fresh Produce
Source: Foods. 2026 Jul 2;15(13):2339. doi: 10.3390/foods15132339 (PMC13361480; doi:10.3390/foods15132339)
Supplement: Supplementary file 1 [file foods-15-02339-s001.zip]

Archive with 1 entries (1 files):
- foods-4235378-supplementary.pdf
